# Supplementary material for: The AUX1-AFB1-CNGC14 module establishes a longitudinal root surface pH profile
Source: eLife. 2023 Jul 14;12:e85193. doi: 10.7554/eLife.85193 (PMC10414970; doi:10.7554/eLife.85193)
Supplement: Source code 4. [file elife-85193-code4.zip]

Archive with 2 entries (2 files):
- Sourcecode4.R
- __MACOSX/._Sourcecode4.R
